# Supplementary material for: Facile Fabrication of Wood Fiber–Hydrogel Composites for Enhanced Water and Nutrient Efficiency in Soilless Cultivation
Source: Materials (Basel). 2025 Dec 4;18(23):5461. doi: 10.3390/ma18235461 (PMC12693702; doi:10.3390/ma18235461)
Supplement: Supplementary file 1 [file materials-18-05461-s001.zip]

Archive with 1 entries (1 files):
- materials-3970221-supplementary.pdf
